# Supplementary material for: Protection of COVID-19 vaccination and previous infection against Omicron BA.1, BA.2 and Delta SARS-CoV-2 infections
Source: Nat Commun. 2022 Aug 12;13:4738. doi: 10.1038/s41467-022-31838-8 (PMC9373894; doi:10.1038/s41467-022-31838-8)
Supplement: Supplementary file 5 — Supplementary Data 2 [file 41467_2022_31838_MOESM5_ESM.xlsx]

## Sheet: Sheet1
Cohort	Variant	Immuunstatus	Age_group	VE_CI	Time_since_event
Cohort Delta - Omicron BA.1	Omicron BA.1	Previous infection, unvaccinated	<=11	86% (-2-98)	<=11
Cohort Delta - Omicron BA.1	Omicron BA.1	Previous infection, unvaccinated	<=11	42% (16-60)	<=11
Cohort Delta - Omicron BA.1	Omicron BA.1	Previous infection, unvaccinated	<=11	85% (39-96)	<=11
Cohort Delta - Omicron BA.1	Omicron BA.1	Previous infection, unvaccinated	<=11	71% (6-91)	<=11
Cohort Delta - Omicron BA.1	Omicron BA.1	Previous infection, unvaccinated	<=11	56% (38-69)	<=11
Cohort Delta - Omicron BA.1	Omicron BA.1	Previous infection, unvaccinated	12-17	34% (-38-68)	12-17
Cohort Delta - Omicron BA.1	Omicron BA.1	Previous infection, unvaccinated	12-17	37% (6-58)	12-17
Cohort Delta - Omicron BA.1	Omicron BA.1	Previous infection, unvaccinated	12-17	50% (-30-81)	12-17
Cohort Delta - Omicron BA.1	Omicron BA.1	Previous infection, unvaccinated	12-17	79% (-57-97)	12-17
Cohort Delta - Omicron BA.1	Omicron BA.1	Previous infection, unvaccinated	12-17	41% (17-58)	12-17
Cohort Delta - Omicron BA.1	Omicron BA.1	Previous infection, unvaccinated	18-29	31% (12-46)	18-29
Cohort Delta - Omicron BA.1	Omicron BA.1	Previous infection, unvaccinated	18-29	7% (-8-20)	18-29
Cohort Delta - Omicron BA.1	Omicron BA.1	Previous infection, unvaccinated	18-29	5% (-43-37)	18-29
Cohort Delta - Omicron BA.1	Omicron BA.1	Previous infection, unvaccinated	18-29	-19% (-109-32)	18-29
Cohort Delta - Omicron BA.1	Omicron BA.1	Previous infection, unvaccinated	18-29	13% (1-23)	18-29
Cohort Delta - Omicron BA.1	Omicron BA.1	Previous infection, unvaccinated	30-59	20% (-23-48)	30-59
Cohort Delta - Omicron BA.1	Omicron BA.1	Previous infection, unvaccinated	30-59	5% (-13-20)	30-59
Cohort Delta - Omicron BA.1	Omicron BA.1	Previous infection, unvaccinated	30-59	44% (2-68)	30-59
Cohort Delta - Omicron BA.1	Omicron BA.1	Previous infection, unvaccinated	30-59	38% (-29-71)	30-59
Cohort Delta - Omicron BA.1	Omicron BA.1	Previous infection, unvaccinated	30-59	12% (-3-25)	30-59
Cohort Delta - Omicron BA.1	Omicron BA.1	Previous infection, unvaccinated	60+	-61% (-725-69)	60+
Cohort Delta - Omicron BA.1	Omicron BA.1	Previous infection, unvaccinated	60+	20% (-49-57)	60+
Cohort Delta - Omicron BA.1	Omicron BA.1	Previous infection, unvaccinated	60+	100% (-Inf-100)	60+
Cohort Delta - Omicron BA.1	Omicron BA.1	Previous infection, unvaccinated	60+	100% (-Inf-100)	60+
Cohort Delta - Omicron BA.1	Omicron BA.1	Previous infection, unvaccinated	60+	26% (-33-59)	60+
Cohort Delta - Omicron BA.1	Omicron BA.1	Primary vaccination	12-17	31% (17-43)	12-17
Cohort Delta - Omicron BA.1	Omicron BA.1	Primary vaccination	12-17	52% (-68-87)	12-17
Cohort Delta - Omicron BA.1	Omicron BA.1	Primary vaccination	12-17	32% (13-46)	12-17
Cohort Delta - Omicron BA.1	Omicron BA.1	Primary vaccination	12-17	41% (-20-71)	12-17
Cohort Delta - Omicron BA.1	Omicron BA.1	Primary vaccination	12-17	32% (19-43)	12-17
Cohort Delta - Omicron BA.1	Omicron BA.1	Primary vaccination	18-29	24% (18-30)	18-29
Cohort Delta - Omicron BA.1	Omicron BA.1	Primary vaccination	18-29	20% (11-28)	18-29
Cohort Delta - Omicron BA.1	Omicron BA.1	Primary vaccination	18-29	27% (14-37)	18-29
Cohort Delta - Omicron BA.1	Omicron BA.1	Primary vaccination	18-29	-19% (-67-16)	18-29
Cohort Delta - Omicron BA.1	Omicron BA.1	Primary vaccination	18-29	23% (17-29)	18-29
Cohort Delta - Omicron BA.1	Omicron BA.1	Primary vaccination	30-59	22% (16-28)	30-59
Cohort Delta - Omicron BA.1	Omicron BA.1	Primary vaccination	30-59	17% (9-24)	30-59
Cohort Delta - Omicron BA.1	Omicron BA.1	Primary vaccination	30-59	30% (16-41)	30-59
Cohort Delta - Omicron BA.1	Omicron BA.1	Primary vaccination	30-59	29% (-1-50)	30-59
Cohort Delta - Omicron BA.1	Omicron BA.1	Primary vaccination	30-59	22% (16-27)	30-59
Cohort Delta - Omicron BA.1	Omicron BA.1	Primary vaccination	60+	31% (9-48)	60+
Cohort Delta - Omicron BA.1	Omicron BA.1	Primary vaccination	60+	21% (-1-37)	60+
Cohort Delta - Omicron BA.1	Omicron BA.1	Primary vaccination	60+	58% (28-75)	60+
Cohort Delta - Omicron BA.1	Omicron BA.1	Primary vaccination	60+	39% (-14-68)	60+
Cohort Delta - Omicron BA.1	Omicron BA.1	Primary vaccination	60+	26% (6-41)	60+
Cohort Delta - Omicron BA.1	Omicron BA.1	Previous infection, primary vaccination	12-17	59% (7-82)	12-17
Cohort Delta - Omicron BA.1	Omicron BA.1	Previous infection, primary vaccination	12-17	50% (-334-94)	12-17
Cohort Delta - Omicron BA.1	Omicron BA.1	Previous infection, primary vaccination	12-17	48% (-27-78)	12-17
Cohort Delta - Omicron BA.1	Omicron BA.1	Previous infection, primary vaccination	12-17	100% (-Inf-100)	12-17
Cohort Delta - Omicron BA.1	Omicron BA.1	Previous infection, primary vaccination	12-17	63% (34-79)	12-17
Cohort Delta - Omicron BA.1	Omicron BA.1	Previous infection, primary vaccination	18-29	38% (26-48)	18-29
Cohort Delta - Omicron BA.1	Omicron BA.1	Previous infection, primary vaccination	18-29	54% (35-67)	18-29
Cohort Delta - Omicron BA.1	Omicron BA.1	Previous infection, primary vaccination	18-29	43% (28-54)	18-29
Cohort Delta - Omicron BA.1	Omicron BA.1	Previous infection, primary vaccination	18-29	46% (21-63)	18-29
Cohort Delta - Omicron BA.1	Omicron BA.1	Previous infection, primary vaccination	18-29	43% (35-50)	18-29
Cohort Delta - Omicron BA.1	Omicron BA.1	Previous infection, primary vaccination	30-59	43% (28-55)	30-59
Cohort Delta - Omicron BA.1	Omicron BA.1	Previous infection, primary vaccination	30-59	50% (31-64)	30-59
Cohort Delta - Omicron BA.1	Omicron BA.1	Previous infection, primary vaccination	30-59	76% (63-85)	30-59
Cohort Delta - Omicron BA.1	Omicron BA.1	Previous infection, primary vaccination	30-59	77% (59-87)	30-59
Cohort Delta - Omicron BA.1	Omicron BA.1	Previous infection, primary vaccination	30-59	58% (50-64)	30-59
Cohort Delta - Omicron BA.1	Omicron BA.1	Previous infection, primary vaccination	60+	49% (-14-77)	60+
Cohort Delta - Omicron BA.1	Omicron BA.1	Previous infection, primary vaccination	60+	69% (27-87)	60+
Cohort Delta - Omicron BA.1	Omicron BA.1	Previous infection, primary vaccination	60+	66% (13-86)	60+
Cohort Delta - Omicron BA.1	Omicron BA.1	Previous infection, primary vaccination	60+	100% (-Inf-100)	60+
Cohort Delta - Omicron BA.1	Omicron BA.1	Previous infection, primary vaccination	60+	70% (50-82)	60+
Cohort Delta - Omicron BA.1	Omicron BA.1	Booster	18-29	56% (47-63)	18-29
Cohort Delta - Omicron BA.1	Omicron BA.1	Booster	18-29	56% (47-63)	18-29
Cohort Delta - Omicron BA.1	Omicron BA.1	Booster	30-59	57% (52-62)	30-59
Cohort Delta - Omicron BA.1	Omicron BA.1	Booster	30-59	58% (52-63)	30-59
Cohort Delta - Omicron BA.1	Omicron BA.1	Booster	60+	61% (51-70)	60+
Cohort Delta - Omicron BA.1	Omicron BA.1	Booster	60+	61% (51-69)	60+
Cohort Delta - Omicron BA.1	Omicron BA.1	Previous infection, booster	18-29	53% (30-68)	18-29
Cohort Delta - Omicron BA.1	Omicron BA.1	Previous infection, booster	18-29	53% (30-69)	18-29
Cohort Delta - Omicron BA.1	Omicron BA.1	Previous infection, booster	30-59	74% (60-84)	30-59
Cohort Delta - Omicron BA.1	Omicron BA.1	Previous infection, booster	30-59	75% (60-84)	30-59
Cohort Delta - Omicron BA.1	Omicron BA.1	Previous infection, booster	60+	73% (53-85)	60+
Cohort Delta - Omicron BA.1	Omicron BA.1	Previous infection, booster	60+	73% (53-85)	60+
Cohort Delta - Omicron BA.1	Delta	Previous infection, unvaccinated	<=11	83% (71-90)	<=11
Cohort Delta - Omicron BA.1	Delta	Previous infection, unvaccinated	<=11	80% (76-83)	<=11
Cohort Delta - Omicron BA.1	Delta	Previous infection, unvaccinated	<=11	95% (86-99)	<=11
Cohort Delta - Omicron BA.1	Delta	Previous infection, unvaccinated	<=11	93% (70-98)	<=11
Cohort Delta - Omicron BA.1	Delta	Previous infection, unvaccinated	<=11	82% (79-85)	<=11
Cohort Delta - Omicron BA.1	Delta	Previous infection, unvaccinated	12-17	92% (79-97)	12-17
Cohort Delta - Omicron BA.1	Delta	Previous infection, unvaccinated	12-17	79% (72-84)	12-17
Cohort Delta - Omicron BA.1	Delta	Previous infection, unvaccinated	12-17	94% (76-99)	12-17
Cohort Delta - Omicron BA.1	Delta	Previous infection, unvaccinated	12-17	60% (-12-86)	12-17
Cohort Delta - Omicron BA.1	Delta	Previous infection, unvaccinated	12-17	82% (77-86)	12-17
Cohort Delta - Omicron BA.1	Delta	Previous infection, unvaccinated	18-29	89% (83-93)	18-29
Cohort Delta - Omicron BA.1	Delta	Previous infection, unvaccinated	18-29	73% (68-77)	18-29
Cohort Delta - Omicron BA.1	Delta	Previous infection, unvaccinated	18-29	93% (82-98)	18-29
Cohort Delta - Omicron BA.1	Delta	Previous infection, unvaccinated	18-29	53% (5-76)	18-29
Cohort Delta - Omicron BA.1	Delta	Previous infection, unvaccinated	18-29	77% (74-80)	18-29
Cohort Delta - Omicron BA.1	Delta	Previous infection, unvaccinated	30-59	90% (82-95)	30-59
Cohort Delta - Omicron BA.1	Delta	Previous infection, unvaccinated	30-59	79% (75-82)	30-59
Cohort Delta - Omicron BA.1	Delta	Previous infection, unvaccinated	30-59	95% (86-98)	30-59
Cohort Delta - Omicron BA.1	Delta	Previous infection, unvaccinated	30-59	79% (53-91)	30-59
Cohort Delta - Omicron BA.1	Delta	Previous infection, unvaccinated	30-59	81% (78-83)	30-59
Cohort Delta - Omicron BA.1	Delta	Previous infection, unvaccinated	60+	100% (-Inf-100)	60+
Cohort Delta - Omicron BA.1	Delta	Previous infection, unvaccinated	60+	87% (77-93)	60+
Cohort Delta - Omicron BA.1	Delta	Previous infection, unvaccinated	60+	100% (-Inf-100)	60+
Cohort Delta - Omicron BA.1	Delta	Previous infection, unvaccinated	60+	100% (-Inf-100)	60+
Cohort Delta - Omicron BA.1	Delta	Previous infection, unvaccinated	60+	89% (80-94)	60+
Cohort Delta - Omicron BA.1	Delta	Primary vaccination	12-17	86% (82-88)	12-17
Cohort Delta - Omicron BA.1	Delta	Primary vaccination	12-17	73% (12-92)	12-17
Cohort Delta - Omicron BA.1	Delta	Primary vaccination	12-17	87% (85-88)	12-17
Cohort Delta - Omicron BA.1	Delta	Primary vaccination	12-17	90% (87-93)	12-17
Cohort Delta - Omicron BA.1	Delta	Primary vaccination	12-17	87% (86-88)	12-17
Cohort Delta - Omicron BA.1	Delta	Primary vaccination	18-29	80% (78-81)	18-29
Cohort Delta - Omicron BA.1	Delta	Primary vaccination	18-29	77% (73-80)	18-29
Cohort Delta - Omicron BA.1	Delta	Primary vaccination	18-29	82% (80-84)	18-29
Cohort Delta - Omicron BA.1	Delta	Primary vaccination	18-29	80% (73-85)	18-29
Cohort Delta - Omicron BA.1	Delta	Primary vaccination	18-29	80% (79-81)	18-29
Cohort Delta - Omicron BA.1	Delta	Primary vaccination	30-59	73% (72-74)	30-59
Cohort Delta - Omicron BA.1	Delta	Primary vaccination	30-59	70% (68-72)	30-59
Cohort Delta - Omicron BA.1	Delta	Primary vaccination	30-59	73% (71-75)	30-59
Cohort Delta - Omicron BA.1	Delta	Primary vaccination	30-59	75% (70-79)	30-59
Cohort Delta - Omicron BA.1	Delta	Primary vaccination	30-59	72% (71-73)	30-59
Cohort Delta - Omicron BA.1	Delta	Primary vaccination	60+	67% (63-70)	60+
Cohort Delta - Omicron BA.1	Delta	Primary vaccination	60+	68% (65-71)	60+
Cohort Delta - Omicron BA.1	Delta	Primary vaccination	60+	70% (62-76)	60+
Cohort Delta - Omicron BA.1	Delta	Primary vaccination	60+	85% (80-88)	60+
Cohort Delta - Omicron BA.1	Delta	Primary vaccination	60+	68% (65-71)	60+
Cohort Delta - Omicron BA.1	Delta	Previous infection, primary vaccination	12-17	92% (75-97)	12-17
Cohort Delta - Omicron BA.1	Delta	Previous infection, primary vaccination	12-17	100% (-Inf-100)	12-17
Cohort Delta - Omicron BA.1	Delta	Previous infection, primary vaccination	12-17	98% (90-99)	12-17
Cohort Delta - Omicron BA.1	Delta	Previous infection, primary vaccination	12-17	96% (74-100)	12-17
Cohort Delta - Omicron BA.1	Delta	Previous infection, primary vaccination	12-17	96% (91-98)	12-17
Cohort Delta - Omicron BA.1	Delta	Previous infection, primary vaccination	18-29	94% (91-96)	18-29
Cohort Delta - Omicron BA.1	Delta	Previous infection, primary vaccination	18-29	91% (81-96)	18-29
Cohort Delta - Omicron BA.1	Delta	Previous infection, primary vaccination	18-29	96% (92-98)	18-29
Cohort Delta - Omicron BA.1	Delta	Previous infection, primary vaccination	18-29	89% (79-94)	18-29
Cohort Delta - Omicron BA.1	Delta	Previous infection, primary vaccination	18-29	94% (92-95)	18-29
Cohort Delta - Omicron BA.1	Delta	Previous infection, primary vaccination	30-59	95% (93-96)	30-59
Cohort Delta - Omicron BA.1	Delta	Previous infection, primary vaccination	30-59	93% (89-95)	30-59
Cohort Delta - Omicron BA.1	Delta	Previous infection, primary vaccination	30-59	92% (88-94)	30-59
Cohort Delta - Omicron BA.1	Delta	Previous infection, primary vaccination	30-59	91% (86-95)	30-59
Cohort Delta - Omicron BA.1	Delta	Previous infection, primary vaccination	30-59	94% (92-95)	30-59
Cohort Delta - Omicron BA.1	Delta	Previous infection, primary vaccination	60+	97% (94-99)	60+
Cohort Delta - Omicron BA.1	Delta	Previous infection, primary vaccination	60+	93% (88-95)	60+
Cohort Delta - Omicron BA.1	Delta	Previous infection, primary vaccination	60+	93% (82-97)	60+
Cohort Delta - Omicron BA.1	Delta	Previous infection, primary vaccination	60+	95% (86-98)	60+
Cohort Delta - Omicron BA.1	Delta	Previous infection, primary vaccination	60+	95% (92-96)	60+
Cohort Delta - Omicron BA.1	Delta	Booster	18-29	94% (89-96)	18-29
Cohort Delta - Omicron BA.1	Delta	Booster	18-29	94% (89-96)	18-29
Cohort Delta - Omicron BA.1	Delta	Booster	30-59	94% (92-95)	30-59
Cohort Delta - Omicron BA.1	Delta	Booster	30-59	94% (92-95)	30-59
Cohort Delta - Omicron BA.1	Delta	Booster	60+	92% (90-93)	60+
Cohort Delta - Omicron BA.1	Delta	Booster	60+	92% (90-93)	60+
Cohort Delta - Omicron BA.1	Delta	Previous infection, booster	18-29	97% (76-100)	18-29
Cohort Delta - Omicron BA.1	Delta	Previous infection, booster	18-29	97% (76-100)	18-29
Cohort Delta - Omicron BA.1	Delta	Previous infection, booster	30-59	99% (91-100)	30-59
Cohort Delta - Omicron BA.1	Delta	Previous infection, booster	30-59	99% (91-100)	30-59
Cohort Delta - Omicron BA.1	Delta	Previous infection, booster	60+	100% (-Inf-100)	60+
Cohort Delta - Omicron BA.1	Delta	Previous infection, booster	60+	100% (-Inf-100)	60+
Cohort Omicron BA.1 - BA.2	Omicron BA.1	Previous infection, unvaccinated	<=11	58% (41-70)	<=11
Cohort Omicron BA.1 - BA.2	Omicron BA.1	Previous infection, unvaccinated	<=11	41% (34-48)	<=11
Cohort Omicron BA.1 - BA.2	Omicron BA.1	Previous infection, unvaccinated	<=11	64% (59-69)	<=11
Cohort Omicron BA.1 - BA.2	Omicron BA.1	Previous infection, unvaccinated	<=11	67% (55-76)	<=11
Cohort Omicron BA.1 - BA.2	Omicron BA.1	Previous infection, unvaccinated	<=11	55% (51-59)	<=11
Cohort Omicron BA.1 - BA.2	Omicron BA.1	Previous infection, unvaccinated	12-17	58% (44-69)	12-17
Cohort Omicron BA.1 - BA.2	Omicron BA.1	Previous infection, unvaccinated	12-17	39% (30-46)	12-17
Cohort Omicron BA.1 - BA.2	Omicron BA.1	Previous infection, unvaccinated	12-17	65% (59-70)	12-17
Cohort Omicron BA.1 - BA.2	Omicron BA.1	Previous infection, unvaccinated	12-17	57% (36-70)	12-17
Cohort Omicron BA.1 - BA.2	Omicron BA.1	Previous infection, unvaccinated	12-17	53% (48-57)	12-17
Cohort Omicron BA.1 - BA.2	Omicron BA.1	Previous infection, unvaccinated	18-29	50% (39-59)	18-29
Cohort Omicron BA.1 - BA.2	Omicron BA.1	Previous infection, unvaccinated	18-29	37% (32-42)	18-29
Cohort Omicron BA.1 - BA.2	Omicron BA.1	Previous infection, unvaccinated	18-29	60% (55-66)	18-29
Cohort Omicron BA.1 - BA.2	Omicron BA.1	Previous infection, unvaccinated	18-29	70% (57-79)	18-29
Cohort Omicron BA.1 - BA.2	Omicron BA.1	Previous infection, unvaccinated	18-29	45% (41-49)	18-29
Cohort Omicron BA.1 - BA.2	Omicron BA.1	Previous infection, unvaccinated	30-59	55% (47-62)	30-59
Cohort Omicron BA.1 - BA.2	Omicron BA.1	Previous infection, unvaccinated	30-59	35% (31-40)	30-59
Cohort Omicron BA.1 - BA.2	Omicron BA.1	Previous infection, unvaccinated	30-59	58% (53-62)	30-59
Cohort Omicron BA.1 - BA.2	Omicron BA.1	Previous infection, unvaccinated	30-59	75% (65-82)	30-59
Cohort Omicron BA.1 - BA.2	Omicron BA.1	Previous infection, unvaccinated	30-59	45% (42-48)	30-59
Cohort Omicron BA.1 - BA.2	Omicron BA.1	Previous infection, unvaccinated	60+	68% (33-85)	60+
Cohort Omicron BA.1 - BA.2	Omicron BA.1	Previous infection, unvaccinated	60+	45% (30-57)	60+
Cohort Omicron BA.1 - BA.2	Omicron BA.1	Previous infection, unvaccinated	60+	89% (78-94)	60+
Cohort Omicron BA.1 - BA.2	Omicron BA.1	Previous infection, unvaccinated	60+	81% (-60-98)	60+
Cohort Omicron BA.1 - BA.2	Omicron BA.1	Previous infection, unvaccinated	60+	59% (49-67)	60+
Cohort Omicron BA.1 - BA.2	Omicron BA.1	Primary vaccination	12-17	44% (39-48)	12-17
Cohort Omicron BA.1 - BA.2	Omicron BA.1	Primary vaccination	12-17	42% (34-49)	12-17
Cohort Omicron BA.1 - BA.2	Omicron BA.1	Primary vaccination	12-17	39% (29-47)	12-17
Cohort Omicron BA.1 - BA.2	Omicron BA.1	Primary vaccination	12-17	100% (-Inf-100)	12-17
Cohort Omicron BA.1 - BA.2	Omicron BA.1	Primary vaccination	12-17	43% (39-47)	12-17
Cohort Omicron BA.1 - BA.2	Omicron BA.1	Primary vaccination	18-29	45% (41-49)	18-29
Cohort Omicron BA.1 - BA.2	Omicron BA.1	Primary vaccination	18-29	41% (37-45)	18-29
Cohort Omicron BA.1 - BA.2	Omicron BA.1	Primary vaccination	18-29	42% (33-50)	18-29
Cohort Omicron BA.1 - BA.2	Omicron BA.1	Primary vaccination	18-29	59% (9-82)	18-29
Cohort Omicron BA.1 - BA.2	Omicron BA.1	Primary vaccination	18-29	43% (40-46)	18-29
Cohort Omicron BA.1 - BA.2	Omicron BA.1	Primary vaccination	30-59	33% (29-37)	30-59
Cohort Omicron BA.1 - BA.2	Omicron BA.1	Primary vaccination	30-59	33% (30-36)	30-59
Cohort Omicron BA.1 - BA.2	Omicron BA.1	Primary vaccination	30-59	40% (34-46)	30-59
Cohort Omicron BA.1 - BA.2	Omicron BA.1	Primary vaccination	30-59	61% (45-73)	30-59
Cohort Omicron BA.1 - BA.2	Omicron BA.1	Primary vaccination	30-59	34% (31-37)	30-59
Cohort Omicron BA.1 - BA.2	Omicron BA.1	Primary vaccination	60+	52% (37-63)	60+
Cohort Omicron BA.1 - BA.2	Omicron BA.1	Primary vaccination	60+	44% (35-51)	60+
Cohort Omicron BA.1 - BA.2	Omicron BA.1	Primary vaccination	60+	70% (61-77)	60+
Cohort Omicron BA.1 - BA.2	Omicron BA.1	Primary vaccination	60+	85% (64-94)	60+
Cohort Omicron BA.1 - BA.2	Omicron BA.1	Primary vaccination	60+	51% (44-57)	60+
Cohort Omicron BA.1 - BA.2	Omicron BA.1	Previous infection, primary vaccination	12-17	68% (55-77)	12-17
Cohort Omicron BA.1 - BA.2	Omicron BA.1	Previous infection, primary vaccination	12-17	69% (44-83)	12-17
Cohort Omicron BA.1 - BA.2	Omicron BA.1	Previous infection, primary vaccination	12-17	76% (66-84)	12-17
Cohort Omicron BA.1 - BA.2	Omicron BA.1	Previous infection, primary vaccination	12-17	81% (62-90)	12-17
Cohort Omicron BA.1 - BA.2	Omicron BA.1	Previous infection, primary vaccination	12-17	73% (67-79)	12-17
Cohort Omicron BA.1 - BA.2	Omicron BA.1	Previous infection, primary vaccination	18-29	68% (60-75)	18-29
Cohort Omicron BA.1 - BA.2	Omicron BA.1	Previous infection, primary vaccination	18-29	65% (57-72)	18-29
Cohort Omicron BA.1 - BA.2	Omicron BA.1	Previous infection, primary vaccination	18-29	81% (77-84)	18-29
Cohort Omicron BA.1 - BA.2	Omicron BA.1	Previous infection, primary vaccination	18-29	87% (81-91)	18-29
Cohort Omicron BA.1 - BA.2	Omicron BA.1	Previous infection, primary vaccination	18-29	77% (74-79)	18-29
Cohort Omicron BA.1 - BA.2	Omicron BA.1	Previous infection, primary vaccination	30-59	71% (64-77)	30-59
Cohort Omicron BA.1 - BA.2	Omicron BA.1	Previous infection, primary vaccination	30-59	58% (51-65)	30-59
Cohort Omicron BA.1 - BA.2	Omicron BA.1	Previous infection, primary vaccination	30-59	87% (85-88)	30-59
Cohort Omicron BA.1 - BA.2	Omicron BA.1	Previous infection, primary vaccination	30-59	84% (81-87)	30-59
Cohort Omicron BA.1 - BA.2	Omicron BA.1	Previous infection, primary vaccination	30-59	82% (80-83)	30-59
Cohort Omicron BA.1 - BA.2	Omicron BA.1	Previous infection, primary vaccination	60+	82% (61-92)	60+
Cohort Omicron BA.1 - BA.2	Omicron BA.1	Previous infection, primary vaccination	60+	71% (48-83)	60+
Cohort Omicron BA.1 - BA.2	Omicron BA.1	Previous infection, primary vaccination	60+	90% (86-93)	60+
Cohort Omicron BA.1 - BA.2	Omicron BA.1	Previous infection, primary vaccination	60+	93% (86-96)	60+
Cohort Omicron BA.1 - BA.2	Omicron BA.1	Previous infection, primary vaccination	60+	88% (85-91)	60+
Cohort Omicron BA.1 - BA.2	Omicron BA.1	Booster	18-29	100% (-Inf-100)	18-29
Cohort Omicron BA.1 - BA.2	Omicron BA.1	Booster	18-29	65% (61-69)	18-29
Cohort Omicron BA.1 - BA.2	Omicron BA.1	Booster	18-29	67% (65-69)	18-29
Cohort Omicron BA.1 - BA.2	Omicron BA.1	Booster	18-29	67% (65-69)	18-29
Cohort Omicron BA.1 - BA.2	Omicron BA.1	Booster	30-59	57% (-216-94)	30-59
Cohort Omicron BA.1 - BA.2	Omicron BA.1	Booster	30-59	64% (62-67)	30-59
Cohort Omicron BA.1 - BA.2	Omicron BA.1	Booster	30-59	67% (66-68)	30-59
Cohort Omicron BA.1 - BA.2	Omicron BA.1	Booster	30-59	67% (66-68)	30-59
Cohort Omicron BA.1 - BA.2	Omicron BA.1	Booster	60+	-43% (-407-60)	60+
Cohort Omicron BA.1 - BA.2	Omicron BA.1	Booster	60+	73% (69-76)	60+
Cohort Omicron BA.1 - BA.2	Omicron BA.1	Booster	60+	77% (75-80)	60+
Cohort Omicron BA.1 - BA.2	Omicron BA.1	Booster	60+	76% (74-78)	60+
Cohort Omicron BA.1 - BA.2	Omicron BA.1	Previous infection, booster	18-29	100% (-Inf-100)	18-29
Cohort Omicron BA.1 - BA.2	Omicron BA.1	Previous infection, booster	18-29	72% (62-79)	18-29
Cohort Omicron BA.1 - BA.2	Omicron BA.1	Previous infection, booster	18-29	80% (77-82)	18-29
Cohort Omicron BA.1 - BA.2	Omicron BA.1	Previous infection, booster	18-29	79% (76-81)	18-29
Cohort Omicron BA.1 - BA.2	Omicron BA.1	Previous infection, booster	30-59	100% (-Inf-100)	30-59
Cohort Omicron BA.1 - BA.2	Omicron BA.1	Previous infection, booster	30-59	74% (68-78)	30-59
Cohort Omicron BA.1 - BA.2	Omicron BA.1	Previous infection, booster	30-59	81% (80-83)	30-59
Cohort Omicron BA.1 - BA.2	Omicron BA.1	Previous infection, booster	30-59	80% (79-82)	30-59
Cohort Omicron BA.1 - BA.2	Omicron BA.1	Previous infection, booster	60+	100% (-Inf-100)	60+
Cohort Omicron BA.1 - BA.2	Omicron BA.1	Previous infection, booster	60+	88% (83-91)	60+
Cohort Omicron BA.1 - BA.2	Omicron BA.1	Previous infection, booster	60+	90% (87-92)	60+
Cohort Omicron BA.1 - BA.2	Omicron BA.1	Previous infection, booster	60+	90% (87-91)	60+
Cohort Omicron BA.1 - BA.2	Omicron BA.2	Previous infection, unvaccinated	<=11	67% (52-78)	<=11
Cohort Omicron BA.1 - BA.2	Omicron BA.2	Previous infection, unvaccinated	<=11	35% (23-46)	<=11
Cohort Omicron BA.1 - BA.2	Omicron BA.2	Previous infection, unvaccinated	<=11	65% (58-71)	<=11
Cohort Omicron BA.1 - BA.2	Omicron BA.2	Previous infection, unvaccinated	<=11	62% (44-74)	<=11
Cohort Omicron BA.1 - BA.2	Omicron BA.2	Previous infection, unvaccinated	<=11	56% (50-61)	<=11
Cohort Omicron BA.1 - BA.2	Omicron BA.2	Previous infection, unvaccinated	12-17	60% (40-74)	12-17
Cohort Omicron BA.1 - BA.2	Omicron BA.2	Previous infection, unvaccinated	12-17	54% (43-63)	12-17
Cohort Omicron BA.1 - BA.2	Omicron BA.2	Previous infection, unvaccinated	12-17	58% (47-66)	12-17
Cohort Omicron BA.1 - BA.2	Omicron BA.2	Previous infection, unvaccinated	12-17	72% (50-84)	12-17
Cohort Omicron BA.1 - BA.2	Omicron BA.2	Previous infection, unvaccinated	12-17	58% (51-64)	12-17
Cohort Omicron BA.1 - BA.2	Omicron BA.2	Previous infection, unvaccinated	18-29	51% (38-61)	18-29
Cohort Omicron BA.1 - BA.2	Omicron BA.2	Previous infection, unvaccinated	18-29	43% (37-48)	18-29
Cohort Omicron BA.1 - BA.2	Omicron BA.2	Previous infection, unvaccinated	18-29	54% (47-61)	18-29
Cohort Omicron BA.1 - BA.2	Omicron BA.2	Previous infection, unvaccinated	18-29	72% (60-81)	18-29
Cohort Omicron BA.1 - BA.2	Omicron BA.2	Previous infection, unvaccinated	18-29	48% (44-53)	18-29
Cohort Omicron BA.1 - BA.2	Omicron BA.2	Previous infection, unvaccinated	30-59	53% (43-61)	30-59
Cohort Omicron BA.1 - BA.2	Omicron BA.2	Previous infection, unvaccinated	30-59	37% (30-42)	30-59
Cohort Omicron BA.1 - BA.2	Omicron BA.2	Previous infection, unvaccinated	30-59	48% (41-54)	30-59
Cohort Omicron BA.1 - BA.2	Omicron BA.2	Previous infection, unvaccinated	30-59	80% (69-87)	30-59
Cohort Omicron BA.1 - BA.2	Omicron BA.2	Previous infection, unvaccinated	30-59	44% (40-48)	30-59
Cohort Omicron BA.1 - BA.2	Omicron BA.2	Previous infection, unvaccinated	60+	85% (63-94)	60+
Cohort Omicron BA.1 - BA.2	Omicron BA.2	Previous infection, unvaccinated	60+	45% (24-61)	60+
Cohort Omicron BA.1 - BA.2	Omicron BA.2	Previous infection, unvaccinated	60+	73% (49-86)	60+
Cohort Omicron BA.1 - BA.2	Omicron BA.2	Previous infection, unvaccinated	60+	71% (-181-97)	60+
Cohort Omicron BA.1 - BA.2	Omicron BA.2	Previous infection, unvaccinated	60+	60% (47-70)	60+
Cohort Omicron BA.1 - BA.2	Omicron BA.2	Primary vaccination	12-17	54% (47-60)	12-17
Cohort Omicron BA.1 - BA.2	Omicron BA.2	Primary vaccination	12-17	50% (42-57)	12-17
Cohort Omicron BA.1 - BA.2	Omicron BA.2	Primary vaccination	12-17	45% (26-60)	12-17
Cohort Omicron BA.1 - BA.2	Omicron BA.2	Primary vaccination	12-17	100% (-Inf-100)	12-17
Cohort Omicron BA.1 - BA.2	Omicron BA.2	Primary vaccination	12-17	52% (46-57)	12-17
Cohort Omicron BA.1 - BA.2	Omicron BA.2	Primary vaccination	18-29	41% (35-48)	18-29
Cohort Omicron BA.1 - BA.2	Omicron BA.2	Primary vaccination	18-29	40% (35-45)	18-29
Cohort Omicron BA.1 - BA.2	Omicron BA.2	Primary vaccination	18-29	40% (25-52)	18-29
Cohort Omicron BA.1 - BA.2	Omicron BA.2	Primary vaccination	18-29	64% (-23-90)	18-29
Cohort Omicron BA.1 - BA.2	Omicron BA.2	Primary vaccination	18-29	41% (36-45)	18-29
Cohort Omicron BA.1 - BA.2	Omicron BA.2	Primary vaccination	30-59	30% (22-36)	30-59
Cohort Omicron BA.1 - BA.2	Omicron BA.2	Primary vaccination	30-59	30% (26-34)	30-59
Cohort Omicron BA.1 - BA.2	Omicron BA.2	Primary vaccination	30-59	37% (26-46)	30-59
Cohort Omicron BA.1 - BA.2	Omicron BA.2	Primary vaccination	30-59	72% (51-84)	30-59
Cohort Omicron BA.1 - BA.2	Omicron BA.2	Primary vaccination	30-59	31% (27-35)	30-59
Cohort Omicron BA.1 - BA.2	Omicron BA.2	Primary vaccination	60+	51% (34-63)	60+
Cohort Omicron BA.1 - BA.2	Omicron BA.2	Primary vaccination	60+	37% (25-47)	60+
Cohort Omicron BA.1 - BA.2	Omicron BA.2	Primary vaccination	60+	66% (53-76)	60+
Cohort Omicron BA.1 - BA.2	Omicron BA.2	Primary vaccination	60+	86% (39-97)	60+
Cohort Omicron BA.1 - BA.2	Omicron BA.2	Primary vaccination	60+	46% (37-54)	60+
Cohort Omicron BA.1 - BA.2	Omicron BA.2	Previous infection, primary vaccination	12-17	64% (38-80)	12-17
Cohort Omicron BA.1 - BA.2	Omicron BA.2	Previous infection, primary vaccination	12-17	81% (56-92)	12-17
Cohort Omicron BA.1 - BA.2	Omicron BA.2	Previous infection, primary vaccination	12-17	87% (76-93)	12-17
Cohort Omicron BA.1 - BA.2	Omicron BA.2	Previous infection, primary vaccination	12-17	92% (83-96)	12-17
Cohort Omicron BA.1 - BA.2	Omicron BA.2	Previous infection, primary vaccination	12-17	84% (78-89)	12-17
Cohort Omicron BA.1 - BA.2	Omicron BA.2	Previous infection, primary vaccination	18-29	76% (68-82)	18-29
Cohort Omicron BA.1 - BA.2	Omicron BA.2	Previous infection, primary vaccination	18-29	67% (57-75)	18-29
Cohort Omicron BA.1 - BA.2	Omicron BA.2	Previous infection, primary vaccination	18-29	83% (80-87)	18-29
Cohort Omicron BA.1 - BA.2	Omicron BA.2	Previous infection, primary vaccination	18-29	93% (90-96)	18-29
Cohort Omicron BA.1 - BA.2	Omicron BA.2	Previous infection, primary vaccination	18-29	82% (79-84)	18-29
Cohort Omicron BA.1 - BA.2	Omicron BA.2	Previous infection, primary vaccination	30-59	81% (74-85)	30-59
Cohort Omicron BA.1 - BA.2	Omicron BA.2	Previous infection, primary vaccination	30-59	62% (52-69)	30-59
Cohort Omicron BA.1 - BA.2	Omicron BA.2	Previous infection, primary vaccination	30-59	83% (81-85)	30-59
Cohort Omicron BA.1 - BA.2	Omicron BA.2	Previous infection, primary vaccination	30-59	84% (78-88)	30-59
Cohort Omicron BA.1 - BA.2	Omicron BA.2	Previous infection, primary vaccination	30-59	81% (79-83)	30-59
Cohort Omicron BA.1 - BA.2	Omicron BA.2	Previous infection, primary vaccination	60+	88% (76-94)	60+
Cohort Omicron BA.1 - BA.2	Omicron BA.2	Previous infection, primary vaccination	60+	36% (-13-64)	60+
Cohort Omicron BA.1 - BA.2	Omicron BA.2	Previous infection, primary vaccination	60+	92% (89-95)	60+
Cohort Omicron BA.1 - BA.2	Omicron BA.2	Previous infection, primary vaccination	60+	93% (76-98)	60+
Cohort Omicron BA.1 - BA.2	Omicron BA.2	Previous infection, primary vaccination	60+	89% (85-91)	60+
Cohort Omicron BA.1 - BA.2	Omicron BA.2	Booster	18-29	-24% (-345-66)	18-29
Cohort Omicron BA.1 - BA.2	Omicron BA.2	Booster	18-29	60% (56-63)	18-29
Cohort Omicron BA.1 - BA.2	Omicron BA.2	Booster	18-29	63% (60-65)	18-29
Cohort Omicron BA.1 - BA.2	Omicron BA.2	Booster	18-29	62% (59-64)	18-29
Cohort Omicron BA.1 - BA.2	Omicron BA.2	Booster	30-59	21% (-31-52)	30-59
Cohort Omicron BA.1 - BA.2	Omicron BA.2	Booster	30-59	59% (57-61)	30-59
Cohort Omicron BA.1 - BA.2	Omicron BA.2	Booster	30-59	61% (59-63)	30-59
Cohort Omicron BA.1 - BA.2	Omicron BA.2	Booster	30-59	60% (58-62)	30-59
Cohort Omicron BA.1 - BA.2	Omicron BA.2	Booster	60+	55% (1-79)	60+
Cohort Omicron BA.1 - BA.2	Omicron BA.2	Booster	60+	66% (62-70)	60+
Cohort Omicron BA.1 - BA.2	Omicron BA.2	Booster	60+	68% (63-72)	60+
Cohort Omicron BA.1 - BA.2	Omicron BA.2	Booster	60+	67% (63-71)	60+
Cohort Omicron BA.1 - BA.2	Omicron BA.2	Previous infection, booster	18-29	100% (-Inf-100)	18-29
Cohort Omicron BA.1 - BA.2	Omicron BA.2	Previous infection, booster	18-29	83% (78-87)	18-29
Cohort Omicron BA.1 - BA.2	Omicron BA.2	Previous infection, booster	18-29	79% (76-82)	18-29
Cohort Omicron BA.1 - BA.2	Omicron BA.2	Previous infection, booster	18-29	80% (77-83)	18-29
Cohort Omicron BA.1 - BA.2	Omicron BA.2	Previous infection, booster	30-59	100% (-Inf-100)	30-59
Cohort Omicron BA.1 - BA.2	Omicron BA.2	Previous infection, booster	30-59	77% (74-80)	30-59
Cohort Omicron BA.1 - BA.2	Omicron BA.2	Previous infection, booster	30-59	80% (77-82)	30-59
Cohort Omicron BA.1 - BA.2	Omicron BA.2	Previous infection, booster	30-59	79% (77-81)	30-59
Cohort Omicron BA.1 - BA.2	Omicron BA.2	Previous infection, booster	60+	100% (-Inf-100)	60+
Cohort Omicron BA.1 - BA.2	Omicron BA.2	Previous infection, booster	60+	86% (83-89)	60+
Cohort Omicron BA.1 - BA.2	Omicron BA.2	Previous infection, booster	60+	90% (87-93)	60+
Cohort Omicron BA.1 - BA.2	Omicron BA.2	Previous infection, booster	60+	88% (85-90)	60+
