# Supplementary material for: Protection of COVID-19 vaccination and previous infection against Omicron BA.1, BA.2 and Delta SARS-CoV-2 infections
Source: Nat Commun. 2022 Aug 12;13:4738. doi: 10.1038/s41467-022-31838-8 (PMC9373894; doi:10.1038/s41467-022-31838-8)
Supplement: Supplementary file 7 — Supplementary Data 4 [file 41467_2022_31838_MOESM7_ESM.xlsx]

## Sheet: Fig. 1A
Sample date	S result	Counts
2021-11-22	Detected	5581
2021-11-23	Not detected	1
2021-11-23	Detected	4839
2021-11-24	Not detected	2
2021-11-24	Detected	4590
2021-11-25	Not detected	1
2021-11-25	Detected	4786
2021-11-26	Not detected	2
2021-11-26	Detected	4893
2021-11-27	Detected	5920
2021-11-28	Not detected	9
2021-11-28	Detected	5525
2021-11-29	Not detected	6
2021-11-29	Detected	4680
2021-11-30	Not detected	1
2021-11-30	Detected	3794
2021-12-01	Not detected	1
2021-12-01	Detected	4149
2021-12-02	Not detected	3
2021-12-02	Detected	4114
2021-12-03	Not detected	10
2021-12-03	Detected	4706
2021-12-04	Not detected	2
2021-12-04	Detected	4930
2021-12-05	Not detected	10
2021-12-05	Detected	4165
2021-12-06	Not detected	5
2021-12-06	Detected	3435
2021-12-07	Not detected	12
2021-12-07	Detected	3989
2021-12-08	Not detected	14
2021-12-08	Detected	3935
2021-12-09	Not detected	12
2021-12-09	Detected	3376
2021-12-10	Not detected	25
2021-12-10	Detected	3314
2021-12-11	Not detected	26
2021-12-11	Detected	2518
2021-12-12	Not detected	29
2021-12-12	Detected	2528
2021-12-13	Not detected	49
2021-12-13	Detected	3337
2021-12-14	Not detected	87
2021-12-14	Detected	2868
2021-12-15	Not detected	143
2021-12-15	Detected	3025
2021-12-16	Not detected	167
2021-12-16	Detected	2468
2021-12-17	Not detected	222
2021-12-17	Detected	2450
2021-12-18	Not detected	249
2021-12-18	Detected	2099
2021-12-19	Not detected	270
2021-12-19	Detected	2068
2021-12-20	Not detected	436
2021-12-20	Detected	2369
2021-12-21	Not detected	660
2021-12-21	Detected	2200
2021-12-22	Not detected	884
2021-12-22	Detected	2289
2021-12-23	Not detected	928
2021-12-23	Detected	2041
2021-12-24	Not detected	880
2021-12-24	Detected	1776
2021-12-25	Not detected	902
2021-12-25	Detected	1457
2021-12-26	Not detected	894
2021-12-26	Detected	1190
2021-12-27	Not detected	1686
2021-12-27	Detected	1826
2021-12-28	Not detected	2049
2021-12-28	Detected	1496
2021-12-29	Not detected	2308
2021-12-29	Detected	1429
2021-12-30	Not detected	2747
2021-12-30	Detected	1399
2021-12-31	Not detected	2485
2021-12-31	Detected	1142
2022-01-01	Not detected	2107
2022-01-01	Detected	790
2022-01-02	Not detected	3583
2022-01-02	Detected	907
2022-01-03	Not detected	5471
2022-01-03	Detected	953
2022-01-04	Not detected	5923
2022-01-04	Detected	807
2022-01-05	Not detected	5450
2022-01-05	Detected	707
2022-01-06	Not detected	5253
2022-01-06	Detected	639
2022-01-07	Not detected	4727
2022-01-07	Detected	468
2022-01-08	Not detected	4785
2022-01-08	Detected	415
2022-01-09	Not detected	5437
2022-01-09	Detected	449
2022-01-10	Not detected	6690
2022-01-10	Detected	544
2022-01-11	Not detected	6484
2022-01-11	Detected	430
2022-01-12	Not detected	6278
2022-01-12	Detected	410
2022-01-13	Not detected	6320
2022-01-13	Detected	351
2022-01-14	Not detected	6676
2022-01-14	Detected	374
2022-01-15	Not detected	7326
2022-01-15	Detected	365
2022-01-16	Not detected	8411
2022-01-16	Detected	421
2022-01-17	Not detected	12094
2022-01-17	Detected	601
2022-01-18	Not detected	11092
2022-01-18	Detected	577
2022-01-19	Not detected	11047
2022-01-19	Detected	533
2022-01-20	Not detected	11825
2022-01-20	Detected	528
2022-01-21	Not detected	11489
2022-01-21	Detected	631
2022-01-22	Not detected	10648
2022-01-22	Detected	597
2022-01-23	Not detected	11043
2022-01-23	Detected	717
2022-01-24	Not detected	15251
2022-01-24	Detected	1187
2022-01-25	Not detected	15163
2022-01-25	Detected	1164
2022-01-26	Not detected	14357
2022-01-26	Detected	1154
2022-01-27	Not detected	16498
2022-01-27	Detected	1418
2022-01-28	Not detected	16528
2022-01-28	Detected	1498
2022-01-29	Not detected	14794
2022-01-29	Detected	1477
2022-01-30	Not detected	15025
2022-01-30	Detected	1712
2022-01-31	Not detected	17158
2022-01-31	Detected	1983
2022-02-01	Not detected	17156
2022-02-01	Detected	2198
2022-02-02	Not detected	15676
2022-02-02	Detected	2039
2022-02-03	Not detected	16246
2022-02-03	Detected	2374
2022-02-04	Not detected	15041
2022-02-04	Detected	2518
2022-02-05	Not detected	12458
2022-02-05	Detected	2216
2022-02-06	Not detected	12072
2022-02-06	Detected	2734
2022-02-07	Not detected	15592
2022-02-07	Detected	3427
2022-02-08	Not detected	14391
2022-02-08	Detected	3726
2022-02-09	Not detected	12887
2022-02-09	Detected	3404
2022-02-10	Not detected	11244
2022-02-10	Detected	3364
2022-02-11	Not detected	9503
2022-02-11	Detected	2965
2022-02-12	Not detected	7106
2022-02-12	Detected	2560
2022-02-13	Not detected	6544
2022-02-13	Detected	2622
2022-02-14	Not detected	9509
2022-02-14	Detected	3909
2022-02-15	Not detected	7624
2022-02-15	Detected	3799
2022-02-16	Not detected	6894
2022-02-16	Detected	3641
2022-02-17	Not detected	3799
2022-02-17	Detected	2290
2022-02-18	Not detected	3205
2022-02-18	Detected	1828
2022-02-19	Not detected	3809
2022-02-19	Detected	2778
2022-02-20	Not detected	3342
2022-02-20	Detected	2407
2022-02-21	Not detected	2281
2022-02-21	Detected	2013
2022-02-22	Not detected	3087
2022-02-22	Detected	2953
2022-02-23	Not detected	2916
2022-02-23	Detected	2853
2022-02-24	Not detected	2291
2022-02-24	Detected	2473
2022-02-25	Not detected	1578
2022-02-25	Detected	1971
2022-02-26	Not detected	1304
2022-02-26	Detected	1902
2022-02-27	Not detected	1375
2022-02-27	Detected	2250
2022-02-28	Not detected	2135
2022-02-28	Detected	3860
2022-03-01	Not detected	2522
2022-03-01	Detected	5511
2022-03-02	Not detected	3342
2022-03-02	Detected	9047
2022-03-03	Not detected	2792
2022-03-03	Detected	8414
2022-03-04	Not detected	3082
2022-03-04	Detected	10375
2022-03-05	Not detected	2624
2022-03-05	Detected	8971
2022-03-06	Not detected	3022
2022-03-06	Detected	10214
2022-03-07	Not detected	2647
2022-03-07	Detected	9324
2022-03-08	Not detected	2752
2022-03-08	Detected	10198
2022-03-09	Not detected	2771
2022-03-09	Detected	10560
2022-03-10	Not detected	2207
2022-03-10	Detected	9201
2022-03-11	Not detected	1588
2022-03-11	Detected	7355
2022-03-12	Not detected	1102
2022-03-12	Detected	5259
2022-03-13	Not detected	1016
2022-03-13	Detected	5760
2022-03-14	Not detected	1312
2022-03-14	Detected	7724
2022-03-15	Not detected	980
2022-03-15	Detected	6500
2022-03-16	Not detected	848
2022-03-16	Detected	5893
2022-03-17	Not detected	716
2022-03-17	Detected	5597
2022-03-18	Not detected	439
2022-03-18	Detected	3959
2022-03-19	Not detected	441
2022-03-19	Detected	3680
2022-03-20	Not detected	372
2022-03-20	Detected	3766
2022-03-21	Not detected	520
2022-03-21	Detected	5588
2022-03-22	Not detected	338
2022-03-22	Detected	3744
2022-03-23	Not detected	342
2022-03-23	Detected	4531
2022-03-24	Not detected	268
2022-03-24	Detected	3893
2022-03-25	Not detected	184
2022-03-25	Detected	2919
2022-03-26	Not detected	146
2022-03-26	Detected	2386
2022-03-27	Not detected	125
2022-03-27	Detected	1860
2022-03-28	Not detected	193
2022-03-28	Detected	3261
2022-03-29	Not detected	108
2022-03-29	Detected	2586
2022-03-30	Not detected	136
2022-03-30	Detected	3050
2022-03-31	Not detected	101
2022-03-31	Detected	2020

## Sheet: Fig. 1B
Sample date	Variant (WGS)	Counts
2021-11-22	Delta	170
2021-11-23	Delta	148
2021-11-23	Omicron BA.1	1
2021-11-24	Delta	147
2021-11-24	Omicron BA.1	1
2021-11-25	Delta	145
2021-11-25	Omicron BA.1	1
2021-11-26	Delta	138
2021-11-26	Omicron BA.1	14
2021-11-27	Delta	148
2021-11-27	Omicron BA.1	1
2021-11-28	Delta	189
2021-11-29	Delta	129
2021-11-29	Omicron BA.1	3
2021-11-30	Delta	104
2021-11-30	Omicron BA.1	5
2021-12-01	Delta	170
2021-12-01	Omicron BA.1	5
2021-12-02	Delta	159
2021-12-02	Omicron BA.1	1
2021-12-03	Delta	170
2021-12-03	Omicron BA.1	9
2021-12-04	Delta	155
2021-12-04	Omicron BA.1	1
2021-12-05	Delta	207
2021-12-05	Omicron BA.1	4
2021-12-06	Delta	165
2021-12-06	Omicron BA.1	5
2021-12-07	Delta	188
2021-12-07	Omicron BA.1	6
2021-12-08	Delta	185
2021-12-08	Omicron BA.1	2
2021-12-09	Delta	141
2021-12-09	Omicron BA.1	5
2021-12-10	Delta	105
2021-12-11	Delta	110
2021-12-11	Omicron BA.1	2
2021-12-12	Delta	108
2021-12-12	Omicron BA.1	4
2021-12-13	Delta	154
2021-12-13	Omicron BA.1	4
2021-12-14	Delta	169
2021-12-14	Omicron BA.1	9
2021-12-15	Delta	177
2021-12-15	Omicron BA.1	9
2021-12-16	Delta	150
2021-12-16	Omicron BA.1	24
2021-12-17	Delta	128
2021-12-17	Omicron BA.1	72
2021-12-18	Delta	91
2021-12-18	Omicron BA.1	67
2021-12-19	Delta	92
2021-12-19	Omicron BA.1	10
2021-12-20	Delta	101
2021-12-20	Omicron BA.1	20
2021-12-21	Delta	115
2021-12-21	Omicron BA.1	30
2021-12-22	Delta	91
2021-12-22	Omicron BA.1	51
2021-12-23	Delta	79
2021-12-23	Omicron BA.1	42
2021-12-24	Delta	105
2021-12-24	Omicron BA.1	20
2021-12-25	Delta	80
2021-12-25	Omicron BA.1	33
2021-12-26	Delta	76
2021-12-26	Omicron BA.1	30
2021-12-27	Delta	97
2021-12-27	Omicron BA.1	98
2021-12-28	Delta	60
2021-12-28	Omicron BA.1	81
2021-12-29	Delta	51
2021-12-29	Omicron BA.1	97
2021-12-30	Delta	43
2021-12-30	Omicron BA.1	102
2021-12-30	Omicron BA.2	1
2021-12-31	Delta	33
2021-12-31	Omicron BA.1	80
2022-01-01	Delta	23
2022-01-01	Omicron BA.1	73
2022-01-02	Delta	31
2022-01-02	Omicron BA.1	115
2022-01-03	Delta	21
2022-01-03	Omicron BA.1	152
2022-01-03	Omicron BA.2	3
2022-01-04	Delta	16
2022-01-04	Omicron BA.1	164
2022-01-05	Delta	14
2022-01-05	Omicron BA.1	169
2022-01-06	Delta	16
2022-01-06	Omicron BA.1	197
2022-01-07	Delta	11
2022-01-07	Omicron BA.1	154
2022-01-07	Omicron BA.2	2
2022-01-08	Delta	10
2022-01-08	Omicron BA.1	116
2022-01-08	Omicron BA.2	2
2022-01-09	Delta	4
2022-01-09	Omicron BA.1	122
2022-01-09	Omicron BA.2	1
2022-01-10	Delta	6
2022-01-10	Omicron BA.1	140
2022-01-10	Omicron BA.2	6
2022-01-11	Delta	7
2022-01-11	Omicron BA.1	153
2022-01-11	Omicron BA.2	3
2022-01-12	Delta	4
2022-01-12	Omicron BA.1	147
2022-01-12	Omicron BA.2	6
2022-01-13	Delta	10
2022-01-13	Omicron BA.1	151
2022-01-13	Omicron BA.2	6
2022-01-14	Delta	4
2022-01-14	Omicron BA.1	125
2022-01-14	Omicron BA.2	6
2022-01-15	Delta	6
2022-01-15	Omicron BA.1	128
2022-01-15	Omicron BA.2	3
2022-01-16	Delta	1
2022-01-16	Omicron BA.1	162
2022-01-16	Omicron BA.2	9
2022-01-17	Delta	5
2022-01-17	Omicron BA.1	171
2022-01-17	Omicron BA.2	10
2022-01-18	Delta	1
2022-01-18	Omicron BA.1	160
2022-01-18	Omicron BA.2	4
2022-01-19	Omicron BA.1	145
2022-01-19	Omicron BA.2	6
2022-01-20	Delta	3
2022-01-20	Omicron BA.1	173
2022-01-20	Omicron BA.2	6
2022-01-21	Delta	1
2022-01-21	Omicron BA.1	143
2022-01-21	Omicron BA.2	6
2022-01-22	Delta	2
2022-01-22	Omicron BA.1	125
2022-01-22	Omicron BA.2	9
2022-01-23	Omicron BA.1	135
2022-01-23	Omicron BA.2	12
2022-01-24	Delta	4
2022-01-24	Omicron BA.1	97
2022-01-24	Omicron BA.2	6
2022-01-25	Omicron BA.1	101
2022-01-25	Omicron BA.2	9
2022-01-26	Delta	1
2022-01-26	Omicron BA.1	113
2022-01-26	Omicron BA.2	12
2022-01-27	Omicron BA.1	115
2022-01-27	Omicron BA.2	16
2022-01-27	Other	1
2022-01-28	Omicron BA.1	102
2022-01-28	Omicron BA.2	8
2022-01-29	Delta	1
2022-01-29	Omicron BA.1	109
2022-01-29	Omicron BA.2	15
2022-01-30	Delta	1
2022-01-30	Omicron BA.1	135
2022-01-30	Omicron BA.2	17
2022-01-31	Delta	1
2022-01-31	Omicron BA.1	141
2022-01-31	Omicron BA.2	23
2022-01-31	Other	1
2022-02-01	Omicron BA.1	164
2022-02-01	Omicron BA.2	23
2022-02-02	Omicron BA.1	148
2022-02-02	Omicron BA.2	21
2022-02-03	Delta	1
2022-02-03	Omicron BA.1	124
2022-02-03	Omicron BA.2	23
2022-02-04	Omicron BA.1	114
2022-02-04	Omicron BA.2	29
2022-02-05	Omicron BA.1	115
2022-02-05	Omicron BA.2	34
2022-02-06	Omicron BA.1	136
2022-02-06	Omicron BA.2	65
2022-02-07	Omicron BA.1	128
2022-02-07	Omicron BA.2	26
2022-02-08	Omicron BA.1	89
2022-02-08	Omicron BA.2	35
2022-02-09	Omicron BA.1	147
2022-02-09	Omicron BA.2	37
2022-02-10	Omicron BA.1	105
2022-02-10	Omicron BA.2	38
2022-02-11	Delta	1
2022-02-11	Omicron BA.1	81
2022-02-11	Omicron BA.2	29
2022-02-12	Omicron BA.1	81
2022-02-12	Omicron BA.2	30
2022-02-13	Omicron BA.1	103
2022-02-13	Omicron BA.2	62
2022-02-14	Omicron BA.1	97
2022-02-14	Omicron BA.2	49
2022-02-15	Omicron BA.1	87
2022-02-15	Omicron BA.2	50
2022-02-16	Omicron BA.1	85
2022-02-16	Omicron BA.2	65
2022-02-17	Omicron BA.1	86
2022-02-17	Omicron BA.2	58
2022-02-18	Delta	1
2022-02-18	Omicron BA.1	64
2022-02-18	Omicron BA.2	50
2022-02-19	Omicron BA.1	52
2022-02-19	Omicron BA.2	51
2022-02-20	Omicron BA.1	60
2022-02-20	Omicron BA.2	38
2022-02-21	Omicron BA.1	80
2022-02-21	Omicron BA.2	56
2022-02-22	Omicron BA.1	59
2022-02-22	Omicron BA.2	63
2022-02-23	Omicron BA.1	74
2022-02-23	Omicron BA.2	73
2022-02-23	Other	1
2022-02-24	Omicron BA.1	51
2022-02-24	Omicron BA.2	67
2022-02-25	Omicron BA.1	43
2022-02-25	Omicron BA.2	62
2022-02-26	Omicron BA.1	30
2022-02-26	Omicron BA.2	49
2022-02-26	Other	1
2022-02-27	Omicron BA.1	32
2022-02-27	Omicron BA.2	48
2022-02-28	Omicron BA.1	30
2022-02-28	Omicron BA.2	60
2022-03-01	Omicron BA.1	43
2022-03-01	Omicron BA.2	82
2022-03-02	Omicron BA.1	46
2022-03-02	Omicron BA.2	105
2022-03-03	Omicron BA.1	37
2022-03-03	Omicron BA.2	114
2022-03-04	Omicron BA.1	38
2022-03-04	Omicron BA.2	96
2022-03-04	Other	3
2022-03-05	Omicron BA.1	25
2022-03-05	Omicron BA.2	90
2022-03-06	Omicron BA.1	23
2022-03-06	Omicron BA.2	85
2022-03-07	Omicron BA.1	29
2022-03-07	Omicron BA.2	99
2022-03-07	Other	1
2022-03-08	Omicron BA.1	37
2022-03-08	Omicron BA.2	117
2022-03-08	Other	2
2022-03-09	Omicron BA.1	37
2022-03-09	Omicron BA.2	114
2022-03-10	Omicron BA.1	29
2022-03-10	Omicron BA.2	115
2022-03-11	Omicron BA.1	22
2022-03-11	Omicron BA.2	97
2022-03-11	Other	1
2022-03-12	Omicron BA.1	9
2022-03-12	Omicron BA.2	60
2022-03-13	Omicron BA.1	17
2022-03-13	Omicron BA.2	62
2022-03-14	Omicron BA.1	13
2022-03-14	Omicron BA.2	110
2022-03-15	Omicron BA.1	21
2022-03-15	Omicron BA.2	98
2022-03-15	Other	1
2022-03-16	Omicron BA.1	11
2022-03-16	Omicron BA.2	88
2022-03-16	Other	1
2022-03-17	Omicron BA.1	7
2022-03-17	Omicron BA.2	98
2022-03-18	Omicron BA.1	17
2022-03-18	Omicron BA.2	110
2022-03-19	Omicron BA.1	8
2022-03-19	Omicron BA.2	75
2022-03-20	Omicron BA.1	7
2022-03-20	Omicron BA.2	91
2022-03-20	Other	1
2022-03-21	Omicron BA.1	11
2022-03-21	Omicron BA.2	96
2022-03-21	Other	1
2022-03-22	Omicron BA.1	9
2022-03-22	Omicron BA.2	91
2022-03-22	Other	2
2022-03-23	Omicron BA.1	6
2022-03-23	Omicron BA.2	104
2022-03-24	Omicron BA.1	2
2022-03-24	Omicron BA.2	100
2022-03-24	Other	1
2022-03-25	Omicron BA.1	4
2022-03-25	Omicron BA.2	98
2022-03-26	Omicron BA.1	6
2022-03-26	Omicron BA.2	76
2022-03-26	Other	1
2022-03-27	Omicron BA.1	4
2022-03-27	Omicron BA.2	87
2022-03-28	Omicron BA.1	8
2022-03-28	Omicron BA.2	102
2022-03-29	Omicron BA.1	3
2022-03-29	Omicron BA.2	94
2022-03-29	Other	1
2022-03-30	Omicron BA.1	2
2022-03-30	Omicron BA.2	105
2022-03-30	Other	1
2022-03-31	Omicron BA.1	4
2022-03-31	Omicron BA.2	87
